# Supplementary material for: Functional characterization and mechanistic basis of antifungal and plant growth-promoting traits of Streptomyces sp. LZZY-S40
Source: Front Microbiol. 2026 Apr 15;17:1800596. doi: 10.3389/fmicb.2026.1800596 (PMC13127372; doi:10.3389/fmicb.2026.1800596)
Supplement: Supplementary file 2 [file Data_Sheet_1.xlsx]

## Sheet: Sheet1
Putative metabolites identified in the fermentation extract of Streptomyces sp. LZZY-S40 by LC-MS analysis
Name	RT	Area	Formula	m/z	Calc. MW
Dihydroxyacidissiminol	12.323	32655218	C25H33NO5	472.233	427.235
DictyoquinazolC	11.64	115488	C18H18N2O5	341.115	342.121
Ethenodeoxyadenosine	3.012	166150	C12H13N5O3	274.093	275.101
Undecylprodigiosin	19.356	55048	C25H35N3O	392.27	393.275
5-Hydroxydantrolene	7.305	1473143	C14H10N4O6	389.073	330.06
Di-demethylcitalopram	4.151	577094	C18H17FN2O	295.125	296.132
Codeine-6-glucuronide	7.668	408152	C24H29NO9	474.175	475.183
7-Methylguanosine5'-phosphate	1.375	1515590	C11H17N5O8P	377.074	378.081
ETF	5.49	50279	C2H3F3O	99.0057	100.013
Etamiphylline	19.961	5005	C13H21N5O2	278.164	279.17
endalin	2.628	908702	C9H12FN3O3	274.086	229.088
Dihydrocaffeicacid3-O-glucuronide	1.482	49145	C15H18O10	357.082	358.089
HovenidulciosideB2	15.662	109547	C38H60O12	753.408	708.409
MulberrofuranE	18.68	2134369	C39H36O8	631.234	632.24
18-Nor-4(19),8,11,13-abietatetraene	20.999	2679	C19H26	299.202	254.204
4-tert-Butylphenylsalicylate	9.967	25519	C17H18O3	269.119	270.126
2-O-(Z-p-Hydroxycinnamoyl)-(x)-glycericacid	9.383	482157	C12H12O6	311.077	252.064
(5Z,8Z)-1,5,8-Heptadecatriene	22.434	14169	C17H30	279.233	234.234
HovenidulciosideA1	25.089	4507	C44H68O16	911.462	852.449
1,3-Octadiene	17.114	172043	C8H14	169.124	110.11
2-Hydroxy-22-methyltetracosanoicacid	21.866	2763	C25H50O3	397.372	398.377
7-Pentacosanone	21.922	4165	C25H50O	411.383	366.385
Nb-Lignoceroyltryptamine	23.698	5254	C34H58N2O	509.446	510.454
Zanthobisquinolone	9.895	129876	C21H18N2O4	361.119	362.127
CamelliasaponinC1	11.967	19538	C58H92O26	1263.61	1204.59
10-Eicosene	26.558	4424	C20H40	339.328	280.313
HodulosideX	11.996	51223	C53H88O23	1151.59	1092.57
3'-Glucosyl-2',4',6'-trihydroxyacetophenone	12.33	37123	C14H18O9	375.092	330.094
(±)-Sulfobutanedioicacid	22.029	6343	C4H6O7S	242.981	197.982
Artomunoxanthentrioneepoxide	1.382	207361	C26H22O8	461.127	462.133
1-Hexacosene	22.405	11924	C26H52	423.421	364.407
DictyoquinazolA	12.038	294320	C17H16N2O4	311.104	312.112
(3beta,24(241)Z)-24-Ethylidenelanost-9(11)-en-3-ol	22.235	2268	C32H54O	453.409	454.417
2-(Ethylsulfonylmethyl)phenylmethylcarbamate	9.974	2388780	C11H15NO4S	316.086	257.073
DecarbamoylgonyautoxinIII	23.045	8265	C9H16N6O7S	411.094	352.08
2-Heptylbenzothiazole	7.739	220445	C14H19NS	232.118	233.124
2-Hexylbenzothiazole	3.311	731017	C13H17NS	218.1	219.108
2,3-Dihydro-5-(5-methyl-2-furanyl)-1H-pyrrolizine	10.308	27450	C12H13NO	232.098	187.099
Bis(4-methoxybenzoyl)-3a,29-dihydroxy-8-multifloren-7-one	17.406	11265	C46H60O7	783.447	724.434
Carotamine	9.967	477999	C14H13N3O3	316.092	271.094
N-trans-Feruloyl-4-O-methyldopamine	3.375	25590	C19H21NO5	388.141	343.142
PeriandrinV	25.21	34884	C41H62O14	823.409	778.412
Sarafloxacin	1.289	23589	C20H17F2N3O3	384.118	385.125
Methyl6-O-galloyl-beta-D-glucopyranoside	1.524	23517	C14H18O10	391.087	346.09
Epicatechin3-O-(4-methylgallate)	1.467	4694	C23H20O10	455.097	456.104
4-(4-Hydroxyphenyl)-2-butanoneO-[2-galloyl-6-p-coumaroylglucoside]	1.048	181782	C32H32O13	683.2	624.187
L-Gizzerosine	12.152	22091	C11H20N4O2	285.157	240.159
(S)-3-Methylthiohexylhexanoate	11.597	24701	C13H26O2S	291.163	246.165
2-Methyl-2-(methyldithio)propanal	27.382	33738	C5H10OS2	149.009	150.017
Ethyl3-hydroxyoctanoateO-[glucosyl-(1->6)-glucoside]	18.196	2152547	C22H40O13	511.242	512.249
Acidissimininepoxide	26.587	20758	C43H65NO5	674.479	675.485
AvenanthramideC	12.323	386693	C16H13NO6	374.087	315.074
(Z)-N-Feruloyl-5-hydroxyanthranilicacid	12.323	360333	C17H15NO6	374.087	329.089
LansiumamideA	1.318	109466	C17H15NO	294.115	249.117
1-Isothiocyanato-3-phenylpropane	4.643	35169	C10H11NS	236.074	177.061
Geranylacetoacetate	16.879	1124	C14H22O3	283.155	238.155
PlantaricinBN	16.587	1382832	C24H36O10	529.228	484.229
Isopropylcyclohexane	15.783	19415	C9H18	171.138	126.14
GarcimangosoneD	10.728	69709	C19H20O9	391.102	392.109
TragopogonsaponinQ	11.54	174650	C56H82O20	1119.54	1074.54
TragopogonsaponinN	11.91	28042	C62H90O26	1309.59	1250.57
TragopogonsaponinF	22.15	19799	C56H80O21	1087.51	1088.52
3-Mercaptohexylhexanoate	11.597	36782	C12H24O2S	291.163	232.149
C.I.AcidBlue3(Patentblue)	1.41	868200	C27H33N2O6S2	544.169	545.177
Quercetin3-O-malonylglucoside	12.345	100786	C24H22O15	595.097	550.098
Hexahydro-6,7-dihydroxy-5-(hydroxymethyl)-3-(2-hydroxyphenyl)-2H-pyrano[2,3-d]oxazol-2-one	14.865	241196	C13H15NO7	356.1	297.086
xi-p-Menth-3-ene	18.766	117947	C10H18	197.154	138.14
1,2-Bis(1-ethoxyethoxy)propane	15	3611	C11H24O4	265.167	220.166
(±)-2-Hydroxy-4-(methylthio)butanoicacid	1.496	193371	C5H10O3S	195.034	150.036
YuccaolA	1.055	1172549	C29H20O8	541.115	496.116
3alpha-Acetomethoxy-11alpha-oxo-12-ursen-24-oicacid	25.473	2012	C33H50O5	525.355	526.363
Trifluoromethanesulfonicacid	27.566	52362	CHF3O3S	208.973	149.959
7-Hydroxy-2-methyl-4-oxo-4H-1-benzopyran-5-carboxylicacid7-glucoside	1.133	2030	C17H18O10	381.083	382.09
3-Cyclohexyldodecane	21.922	185	C18H36	311.296	252.282
Campesterol6'-(9Z-octadecenoyl)-glucoside	26.551	17052	C52H90O7	885.689	826.669
Campesterol6'-hexadecanoylglucoside	22.086	169178	C50H88O7	859.666	800.652
2-[(Isopropylthio)methyl]furan	11.846	104062	C8H12OS	215.074	156.06
3-[[5-Methyl-2-(1-methylethyl)cyclohexyl]oxy]-1,2-propanediol	18.73	47049	C13H26O3	229.18	230.187
Cinnzeylanine	13.206	2391376	C22H34O8	471.223	426.225
Quadranguloside	11.996	26913	C54H90O23	1151.59	1106.59
Boricacid	5.241	3702	BH3O3	121.031	61.0211
L-1,2,3,4-Tetrahydro-beta-carboline-3-carboxylicacid	9.219	59163	C12H12N2O2	261.088	216.089
6-Hydroxy-8-hexacosanone	23.456	15664	C26H52O2	395.39	396.397
6-Caffeoylsucrose	1.026	72688	C21H28O14	503.138	504.144
N-(2R-Hydroxydocosanoyl)-2S-amino-1,3S,4R-octadecanetriol	27.254	3159	C40H81NO5	700.608	655.61
PyranodelphininA	19.939	18433	C30H33O16	708.193	649.178
Pithecelloside	11.697	11507	C56H88O20	1125.58	1080.58
TR-SaponinB	11.868	6198	C52H80O20	1083.54	1024.52
AvenestergeninB2	14.146	6402	C37H52O6	651.392	592.379
(6E,8E)-4,6,8-Megastigmatriene	16.309	191604	C13H20	221.153	176.155
1',2'-Dihydro-1,1'-dimethyl-2'-oxo-4,4'-bipyridinium(1+)	6.786	11811	C12H13N2O	260.117	201.102
(2Z,6E)-3,7,11,15,19-Pentamethyl-2,6-eicosadien-1-ol	21.908	5998	C25H48O	409.369	364.371
(1xi,3S)-1,2,3,4-Tetrahydro-1-methyl-beta-carboline-1,3-dicarboxylicacid	6.074	1049872	C14H14N2O4	319.094	274.096
4-Acetylimidazo[4,5-c]pyridine	3.347	14047	C8H7N3O	220.073	161.059
Sulfurousacid	10.152	29265	H2O3S	80.9655	81.9727
Nitrogenchloride(NCl3)	4.272	1318	Cl3N	177.924	118.91
6-Geranylgeranyl8'-methyl6,8'-diapocarotene-6,8'-dioate	23.023	3511	C43H60O4	699.464	640.449
Methyl5-(1-Propynyl)-2-thiophenepropanoate	1.304	85511	C11H12O2S	267.069	208.055
4-MethoxybenzylO-(2-sulfoglucoside)	1.19	355355	C14H20O10S	379.068	380.076
Isopentylbeta-D-glucoside	14.203	5117	C11H22O6	309.155	250.143
9-(3,4-Dimethoxyphenyl)-2-methoxy-1H-phenalen-1-one	10.735	44894	C22H18O4	391.12	346.122
CinncassiolD2glucoside	23.918	4420	C26H42O11	529.266	530.272
2-O-Acetyl-trans-coutaricacid	19.264	24852	C15H14O9	397.079	338.065
ShoyuflavoneA	8.501	26276	C19H14O9	431.062	386.064
8-O-Methyloblongine	23.414	3605	C20H26NO3	327.185	328.192
Neotame	24.514	1151	C20H30N2O5	437.229	378.215
Bacteriocin28b	2.67	145076	C12H11N3O2	274.081	229.083
S-Propyl1-propanesulfinothioate	26.58	7512	C6H14OS2	165.04	166.047
Pyropheophytinb	11.889	39897	C53H70N4O4	885.55	826.536
2-HydroxybenzaldehydeO-[xylosyl-(1->6)-glucoside]	1.417	134007	C18H24O11	461.131	416.133
2-Tridecanone	19.178	9776	C13H26O	257.212	198.197
trans-Caffeicacid[apiosyl-(1->6)-glucosyl]ester	1.474	84216	C20H26O13	519.136	474.138
Cyclotetradecane	22.441	8798	C14H28	241.218	196.219
Flazine	9.618	101247	C17H12N2O4	307.072	308.08
KuwanonZ	1.503	47003	C34H26O10	639.152	594.156
4-Phenylpyridine	11.768	-21481	C11H9N	214.087	155.073
(Z)-3-(1-Formyl-1-propenyl)pentanedioicacid	8.842	11008	C9H12O5	259.082	200.069
Mahaleboside	1.062	45314	C15H16O8	383.1	324.086
1-Phenyl-2,4-pentadiyn-1-one	3.119	17550	C11H6O	213.055	154.042
Quindoxin	1.489	403479	C8H6N2O2	221.057	162.044
LablabosideC	11.967	27789	C60H96O28	1263.61	1264.61
Rhein	8.458	36794	C15H8O6	343.046	284.032
Balanitesin	13.932	242621	C60H98O29	1281.61	1282.62
3-Oxo-carbofuran	1.368	21109	C12H13NO4	294.101	235.085
(Z)-1-(Methylthio)-5-phenyl-1-penten-3-yne	4.422	36376	C12H12S	247.08	188.066
4-(Hydroxymethyl)benzenediazonium(1+)	4.628	32937	C7H7N2O	134.048	135.055
N-Undecylbenzenesulfonicacid	22.135	113613	C17H28O3S	311.168	312.176
Propyleneglycolmono-anddiestersoffatsandfattyacids	23.925	1694	C32H62O4	509.458	510.463
1-Octene	15.783	17745	C8H16	171.138	112.125
3-Hydroxynonylacetate	15.718	29469	C11H22O3	201.149	202.156
Monoglyceridecitrate	9.397	198954	C9H14O9	311.062	266.064
N1-(2-Methoxy-4-methylbenzyl)-n2-(2-(5-methylpyridin-2-yl)ethyl)oxalamide	11.789	77444	C19H23N3O3	340.168	341.174
L-Menthylacetoacetate	13.377	18964	C14H24O3	285.171	240.173
Isopentylideneisopentylamine	27.126	3183	C10H21N	200.166	155.168
(+/-)-N,N-Dimethylmenthylsuccinamide	21.944	4643	C12H24	227.203	168.189
Cadinene	22.718	13357	C15H28	267.233	208.22
Bakersyeastextract	6.665	2772	C19H14O2	319.097	274.099
1,2,3,4-Tetrahydro-b-carboline-1,3-dicarboxylicacid	11.668	72284	C13H12N2O4	259.073	260.08
BlumenolCO-[rhamnosyl-(1->6)-glucoside]	21.539	5036	C25H42O11	517.264	518.271
FumonisinFP1	24.408	8646	C39H62NO16	799.399	800.409
Phenylvinylsulfide	1.282	559941	C8H8S	195.048	136.035
N-Carbamoyl-2-amino-2-(4-hydroxyphenyl)aceticacid	14.046	19094	C9H10N2O4	269.077	210.064
LeonurisideA	10.857	2023547	C14H20O9	391.122	332.108
Butyl(S)-3-hydroxybutyrateglucoside	12.458	23047	C14H26O8	367.16	322.162
(±)-2-Methylthiazolidine	7.668	45262	C4H9NS	148.043	103.045
1-O-beta-D-Glucopyranosyl-2,3-di-O-palmitoylglycerol	24.202	5711	C41H78O10	775.558	730.56
Anthocyanidins	11.398	23089	C15H11O	206.075	207.082
CeposideD	17.392	1985	C56H90O26	1177.56	1178.57
L-cis-Cyclo(aspartylphenylalanyl)	7.205	208107	C13H14N2O4	261.089	262.096
MargrapineB	7.668	475647	C22H25NO7	474.175	415.162
(all-E)-1,7,9-Heptadecatriene-11,13,15-triyne	14.174	7039	C17H18	281.156	222.142
N-Nitroethylenediamine	2.756	35068	C2H7N3O2	164.068	105.054
Thialdine	1.382	22410	C6H13NS2	222.062	163.05
3,3'-Thiobispropanoicacid	22.583	16578	C6H10O4S	223.028	178.03
2-Pentadecanone	21.78	7150	C15H30O	285.244	226.23
10-Hydroxymyristicacidmethylester	15.121	3025	C15H30O3	303.219	258.22
2-Heptadecanone	21.283	2129	C17H34O	299.257	254.26
2,4,6-Octatriynoicacid	6.01	41982	C8H4O2	177.019	132.021
1-Tridecene	22.441	18665	C13H26	241.218	182.204
SitoindosideI	22.086	166194	C51H90O7	859.666	814.667
3-(1,1-Dimethyl-2-propenyl)-8-(3-methyl-2-butenyl)xanthyletin	13.733	287240	C24H28O3	409.2	364.204
Agrocin84	1.581	27176	C22H36N6O16P2	701.16	702.167
Bargustanine	17.221	1090975	C29H34N2O7	521.229	522.236
20-Deoxynarasin	27.439	42677	C43H72O10	747.503	748.512
(E,E,E)-Sylvatine	14.701	11993	C24H33NO3	428.244	383.244
Eupolauridine	3.112	15074	C14H8N2	203.062	204.069
(3xi,6E)-1,7-Diphenyl-6-hepten-3-ol	22.292	55916	C19H22O	311.167	266.169
AlbanolB	1.304	67900	C34H22O8	617.144	558.131
Glucoconvallatoxoloside	19.114	739988	C41H64O20	875.391	876.4
3,6-Dihydro-4-(4-methyl-3-pentenyl)-1,2-dithiin	3.041	46603	C10H16S2	199.062	200.07
SimoninV	15.035	28205	C66H116O24	1337.78	1292.79
SimoninI	14.73	319192	C69H112O21	1335.78	1276.77
CoriandroneD	9.575	556760	C18H24O7	411.165	352.151
CoriandroneE	10.045	721458	C13H12O5	307.081	248.068
Sorbitanlaurate	12.523	1175561	C18H34O6	345.227	346.234
Furaneol4-(6-malonylglucoside)	12.33	37123	C15H20O11	375.092	376.1
2-Amino-5-phenylpyridine	11.747	47456	C11H10N2	215.082	170.084
Melizame	4.229	22826	C7H6N4O2	177.042	178.049
N5-Hexanoylspermidine	22.093	2662	C13H29N3O	242.223	243.23
BufotenineO-glucoside	9.902	377855	C18H26N2O6	411.178	366.179
7-(4-Hydroxy-3-methoxyphenyl)-5-methoxy-1-phenyl-3-heptanone	13.434	44921	C21H26O4	401.197	342.185
Glutamyl-glutamate	2.67	168595	C10H15N2O7	274.081	275.088
Cysteinyl-Cysteine	27.034	123871	C6H12N2O3S2	223.022	224.029
Drotaverine	14.473	4212983	C24H31NO4	456.242	397.227
Clotiazepam	1.375	1983944	C16H15ClN2OS	377.072	318.058
Saprisartan	1.311	58901	C25H22BrF3N4O4S	655.049	610.051
Pimozide	13.014	187612	C28H29F2N3O	506.226	461.228
PenicillinG	14.772	1041727	C16H18N2O4S	393.111	334.097
Thalidomide	9.247	895069	C13H10N2O4	303.063	258.066
Hydroxyurea	11.54	1410218	CH4N2O2	135.041	76.0274
Glycopyrrolate	11.925	81592	C19H28NO3	317.198	318.205
Quinapril	16.929	230932	C25H30N2O5	497.23	438.216
Voriconazole	14.352	376356	C16H14F3N5O	394.113	349.115
Carteolol	11.255	130877	C16H24N2O3	291.172	292.179
Altretamine	13.569	84219	C9H18N6	269.173	210.159
Amikacin	15.519	4032748	C22H43N5O13	644.299	585.285
Cephalothin	9.468	611954	C16H16N2O6S2	455.062	396.048
Zoledronate	14.559	3268	C5H10N2O7P2	270.988	271.996
Talbutal	21.908	80551	C13H20N2O3	311.16	252.146
Ranolazine	11.939	1733064	C24H33N3O4	472.247	427.248
Azithromycin	27.439	77912	C38H72N2O12	747.5	748.508
R-138727	14.352	376356	C18H20FNO3S	394.113	349.115
trifluoroaceticacid	27.609	45029	C2HF3O2	112.985	113.992
para-Trifluoromethylphenol	11.917	225286	C7H5F3O	207.027	162.029
9-Hexadecenoylcholine	22.548	30280	C21H42NO2	339.317	340.324
9-Decenoylcholine	23.03	29822	C15H30NO2	255.22	256.227
2-Hexenoylcholine	27.211	11337	C11H22NO2	199.159	200.166
PS(18:0/18:0)	11.789	40947	C42H82NO10P	836.569	791.572
O-Ureidohomoserine	7.946	8835	C5H11N3O4	222.073	177.074
Kinetin	3.012	198031	C10H9N5O	274.093	215.08
Dimethylarsinousacid	27.566	13844	C2H7AsO	180.986	121.972
Arsenate	0.948	2180	AsH3O4	186.922	141.924
5-Aminopentanamide	13.171	5460	C5H12N2O	161.094	116.096
DHAP(8:0)	1.275	381111	C11H21O7P	341.103	296.105
L-isoleucyl-L-proline	13.484	2836	C11H20N2O3	227.139	228.146
PA(20:4(5Z,8Z,11Z,14Z)e/2:0)	24.138	14453	C25H43O7P	485.269	486.276
Hypusine	17.911	2360	C10H23N3O3	278.172	233.174
TG(16:1(9Z)/14:0/18:2(9Z,12Z))[iso6]	21.496	22919	C51H92O6	859.704	800.69
LysoPC(P-16:0)	25.6	10075	C24H51NO6P	525.341	480.343
LysoPC(15:0)	22.789	18590	C23H49NO7P	481.317	482.324
PS(18:0/22:5(7Z,10Z,13Z,16Z,19Z))	11.754	180236	C46H80NO10P	836.546	837.553
PC(14:1(9Z)/14:1(9Z))	26.913	23328	C36H69NO8P	673.47	674.474
PC(14:0/14:0)	11.989	14646	C36H73NO8P	723.508	678.506
DG(22:6(4Z,7Z,10Z,13Z,16Z,19Z)/22:2(13Z,16Z)/0:0)	23.683	8329	C47H76O5	779.585	720.57
DG(14:0/14:0/0:0)	23.918	6587	C31H60O5	557.442	512.443
CDP-DG(16:0/18:2(9Z,12Z))	11.818	11660	C46H81N3O15P2	976.51	977.516
L-2-Aminoadipateadenylate	1.204	6274	C16H23N6O10P	549.135	490.123
16-Hydroxyhexadecanoicacid	21.077	4347	C16H32O3	271.229	272.236
Naphthaleneepoxide	10.301	5170109	C10H6O	187.04	142.042
Benzaldehyde	8.927	28943	C7H6O	165.056	106.042
Morphiceptin	12.957	4004006	C28H35N5O5	566.261	521.264
Sildenafil	12.266	326248	C22H30N6O4S	473.199	474.205
Fluticasonepropionate	1.567	87337	C25H31F3O5S	545.184	500.185
Rabeprazole	4.272	341094	C18H21N3O3S	418.146	359.131
Laurylhydrogensulfate	21.908	33920	C12H26O4S	311.153	266.155
Bradykinin	11.383	50809	C50H73N15O11	1118.57	1059.56
Dexpanthenol	12.359	6778	C9H19NO4	204.124	205.132
Biotinyl-5'-AMP	1.403	90866	C20H28N7O9PS	618.136	573.138
Palmatine	9.902	199444	C21H22NO4	411.168	352.154
N1-(5-Phospho-a-D-ribosyl)-5,6-dimethylbenzimidazole	1.524	28634	C14H19N2O7P	357.088	358.095
Pyrimidine	4.151	23376	C4H4N2	125.036	80.038
Malvidin	1.382	25179	C17H15O7	330.076	331.082
Stanozolol	21.802	3578	C21H32N2O	327.245	328.252
O-Acetylserine	1.375	611277	C13H21N2O7PS	379.071	380.078
2,3-Epoxyphylloquinone	25.309	2008	C31H46O3	525.36	466.346
Fucoxanthin	22.334	2979	C42H58O6	657.417	658.423
b-D-Glucopyranosiduronicacid,(3a,5b)-24-[(carboxymethyl)amino]-24-oxocholan-3-yl	15.947	1714932	C32H51NO10	668.365	609.351
Oxalicacid	26.182	4137	C2H2O4	149.009	89.9952
Dehydroisocoproporphyrin	8.031	19142	C36H36N4O8	711.267	652.254
Nonacosanoicacid	24.095	5362	C29H58O2	437.437	438.442
Histidylprolinediketopiperazine	15.299	3789	C12H16N4O2	293.126	248.128
Chlorate	1.781	2730	ClHO3	82.9534	83.9611
Homolanthionine	2.656	69519	C8H16N2O6S	267.064	268.071
Butyryl-L-carnitine	11.255	120525	C11H22NO4	291.171	232.157
5-Methoxydimethyltryptamine	19.57	356109	C13H18N2O	277.157	218.143
Aminohippuricacid	9.027	21890	C9H10N2O3	253.082	194.068
Thymidine3,5-cyclicmonophosphate	14.431	5113	C10H13N2O7P	363.06	304.047
2-Oxo-4-methylthiobutanoicacid	11.725	48623	C5H8O3S	207.033	148.019
Benzene	4.486	41308	C6H6	77.0399	78.0471
Formaldehyde	3.012	17592	CH2O	89.0246	30.0107
Diadenosinehexaphosphate	27.169	12566	C20H30N10O25P6	994.976	995.981
2'-Deoxyuridine5'-triphosphate(dUTP)	14.651	6069	C9H15N2O14P3	526.988	467.974
Hydroxymethylbilane	7.825	23729	C40H46N4O17	913.297	854.283
Dolichylb-D-glucosylphosphate	17.399	115214	C21H39O9P	511.231	466.233
Tricosanamide	25.622	3235	C41H81NO3	680.623	635.621
Pyridinoline	12.266	45409	C18H29N4O8	474.197	429.199
Stearicacid	25.153	12599	C18H36O2	283.265	284.272
Phosphoglycolicacid	3.831	11501	C2H5O6P	200.981	155.983
Sapropterin	11.497	40129	C9H15N5O3	300.132	241.118
Docosanamide	23.35	5326	C22H45NO	384.347	339.348
Thiosulficacid	12.43	1294	H2O3S2	112.937	113.944
Pyrophosphate	7.882	52229	H4O7P2	222.943	177.945
NMN/beta-Nicotinamidemononucleotide	1.204	98311	C11H15N2O8P	379.054	334.056
D-Pantothenicacid	4.343	137550	C9H17NO5	218.102	219.11
Folicacid	1.282	210682	C19H19N7O6	500.155	441.141
Adenine	4.586	25266	C5H5N5	134.048	135.055
Sulfuricacid	2.742	77288	H2O4S	96.9602	97.9675
ArachidonicAcid(d8)	21.724	8932	C20H24D8O2	311.282	312.289
Bestatin	20.309	2716	C16H24N2O4	367.187	308.173
Oxalureate	8.984	9118	C3H4N2O4	191.031	132.017
Streptidine6-phosphate	11.362	44402	C8H19N6O7P	341.099	342.106
D-Pantetheine4'-phosphate	1.055	44985	C11H23N2O7PS	357.089	358.096
Toluene	10.187	30565	C7H8	91.0553	92.0626
Acetylene	1.318	136597	C2H2	71.0139	26.0157
Threonate	1.176	193784	C4H8O5	195.05	136.037
Acetyltyrosineethylester	10.251	8547	C13H17NO4	250.108	251.116
Thioacetate	26.26	3115	C2H4OS	74.991	75.9983
Camptothecin	14.373	1490431	C20H16N2O4	393.11	348.112
Pyrazinamide	4.08	65556	C5H5N3O	168.041	123.043
Thalassemine	1.596	12625	C8H19N4O6P	357.117	298.103
5'-Oxoinosine	9.397	198977	C10H10N4O5	311.062	266.064
Stipitatonate	1.446	15164	C9H4O6	253	208.001
3-Nitroacrylate	18.111	4117	C3H3NO4	162.004	117.006
Propanoylagmatine	12.053	25795	C8H18N4O	245.163	186.149
Phenolicphosphate	8.7	6164	C6H7O4P	233.022	174.007
2-Dehydro-D-xylonate	7.248	326951	C5H8O6	209.03	164.032
Arcaine	17.385	47430	C6H16N6	171.138	172.145
2-O-Caffeoylglucarate	8.508	34121	C15H16O11	431.084	372.07
Phosphonoacetaldehyde	17.755	5531	C2H5O4P	168.99	123.992
Inosine-5'-carboxylate	14.452	215546	C11H12N4O7	357.071	312.07
Ngamma-Nitro-L-arginine	4.429	55532	C6H13N5O4	218.09	219.097
3''-Adenylylstreptomycin	3.51	18894	C31H51N12O18P	969.332	910.318
Deoxy-5-methylcytidylate	1.19	72650	C10H16N3O7P	380.086	321.072
2-Iodophenolmethylether	22.619	2545	C7H7IO	292.968	233.955
Spectinomycinadenylate	1.581	20239	C24H36N7O13P	706.209	661.211
N-Adenylyl-L-phenylalanine	1.539	529826	C19H23N6O8P	539.13	494.132
Phenylacetothiohydroximate	1.503	8060	C8H9NOS	166.034	167.041
S-Methyl-1-thio-D-glycerate	1.489	182346	C4H8O3S	195.034	136.02
5'-Phosphoribosylglycinamide(GAR)	1.197	1804	C7H15N2O8P	345.07	286.059
Dihydromethylsterigmatocystin	14.074	651798	C18H14O7	401.089	342.076
Guanidinoethylmethylphosphate	2.507	1032877	C4H12N3O4P	242.054	197.057
CMP-3-deoxy-D-manno-octulosonate	1.197	22161	C17H26N3O15P	542.101	543.11
Flavonol3-O-[alpha-L-rhamnosyl-(1->6)-beta-D-glucoside]	1.581	29603	C27H30O12	545.168	546.174
1-(Indol-3-yl)propanol3-phosphate	1.809	196430	C11H14NO4P	254.059	255.067
5-Fluorodeoxyuridinemonophosphate	1.083	1528	C9H12FN2O8P	325.023	326.03
5'-Phosphoribosyl-N-formylglycinamide(FGAR)	3.041	39720	C8H15N2O9P	359.049	314.051
N-Acetyl-L-phenylalanyl-L-diiodotyrosine	23.783	8894	C20H20I2N2O5	680.959	621.946
4-Nitrophenyl-α-D-galactopyranoside	7.975	82950	C12H15NO8	346.08	301.082
S-(N-Hydroxy-N-methylcarbamoyl)glutathione	14.352	111200	C12H20N4O8S	379.095	380.102
5-O-(Indol-3-ylacetyl-myo-inositol)D-galactoside	1.41	848907	C22H29NO12	544.167	499.168
1-Methyl-4-phenyl-1,2,3,6-tetrahydropyridineN-oxide	13.925	136520	C12H15NO	248.128	189.115
Argatroban	12.672	1015360	C23H36N6O5S	553.248	508.249
1H-Imidazole-4-methanol	10.095	10229	C4H6N2O	157.061	98.0473
2-Propynal	11.44	5214	C3H2O	99.0082	54.0108
2-Oxo-3-hydroxy-4-phosphobutanoate	13.626	4488	C4H7O8P	258.986	213.988
Fluoroacetate	11.725	122594	C2H3FO2	137.026	78.012
Macarpine	10.821	110400	C22H18NO6	391.108	392.116
Salicin6-phosphate	22.533	2144	C13H19O10P	425.086	366.074
3-(Hydrohydroxyphosphoryl)pyruvate	29.146	3969	C3H5O5P	150.981	151.988
Methylenediurea	9.725	9462	C3H8N4O2	177.062	132.064
Dimethylenetriurea	9.269	4100	C5H12N6O3	203.089	204.095
2-Hydroxyethylphosphonate	9.86	22332	C2H7O4P	185.023	126.009
2-Hydroxypropylphosphonate	9.86	44760	C3H9O4P	185.023	140.025
N-Trimethyl-2-aminoethylphosphonate	11.412	855303	C5H15NO3P	167.07	168.077
CompoundIII(S)	14.26	191095	C22H30N2O3	369.217	370.224
CompoundIV	14.616	42553	C20H26N2O3	341.186	342.194
WINI(S)	14.153	128081	C21H28N2O3	355.202	356.209
Conessine	23.385	4928	C24H40N2	355.312	356.319
Ethylene	1.19	20698	C2H4	73.0294	28.0312
N-Isopropylammelide	11.618	87274	C6H10N4O2	215.08	170.081
2-Hydroxy-3-carboxy-6-oxo-7-methylocta-2,4-dienoate	17.541	3104	C10H12O6	273.061	228.064
Mycothiol	1.41	228608	C17H30N2O12S	545.169	486.154
PradimicinB	1.553	21167	C35H36N2O14	707.212	708.219
Methyloctatropine	22.817	38717	C17H32NO2	281.235	282.243
Doxepin	19.555	38973	C19H21NO	278.155	279.162
Edrophonium	13.099	10819	C10H16NO	165.117	166.124
Fluconazole	11.284	479672	C13H12F2N6O	305.095	306.103
Styrene	11.383	78603	C8H8	149.061	104.063
Tranylcypromine	9.888	14648	C9H11N	178.088	133.09
Minoxidil	10.878	45348	C9H15N5O	254.127	209.128
Raloxifene	11.967	1929483	C28H27NO4S	472.158	473.164
Octamethyltrisiloxane	9.86	428929	C8H24O2Si3	281.108	236.11
Nitrofurantoin	27.275	867	C8H6N4O5	297.05	238.035
Streptozocin	9.532	13333	C8H15N3O7	264.083	265.091
Pyrimethamine	10.387	173572	C12H13ClN4	307.095	248.081
Penciclovir	11.006	107856	C10H15N5O3	252.112	253.119
Pindolol	11.754	29649	C14H20N2O2	247.146	248.152
Methacholine	13.384	1814	C8H18NO2	205.131	160.133
Succinylcholine	17.833	4682	C14H30N2O4	335.219	290.219
Methitural	2.948	48053	C12H20N2O2S2	347.11	288.098
Propylthiouracil	1.46	69274	C7H10N2OS	215.048	170.05
Pteroicacid	12.045	180975	C14H12N6O3	311.089	312.096
Moricizine	11.967	1955931	C22H25N3O4S	472.158	427.159
Trichlorfon	3.347	1097	C4H8Cl3O4P	256.913	255.923
Carbazole	12.537	694557	C12H9N	212.071	167.073
HypoglycinB	10.643	18065	C12H18N2O5	269.113	270.121
Proacaciberin	10.23	39624	C16H25NO10	390.14	391.147
Triacetylene	3.069	65832	C6H2	119.014	74.0154
Ruscopine	21.034	16128	C16H26N4O2	305.198	306.206
Candimine	10.451	31486	C18H19NO6	390.12	345.122
Narciclasine	6.259	711872	C14H13NO7	306.062	307.07
Musca-aurin-VII	14.352	360791	C15H17N4O6	394.113	349.115
Ryanodine	12.665	1687736	C25H35NO9	552.245	493.231
Melamine	3.368	376669	C3H6N6	171.062	126.064
Glaucarubin	17.598	450722	C25H36O10	555.243	496.23
Cyclamin	13.932	166686	C58H94O27	1281.61	1222.6
SoyasaponinA1	11.511	17136	C59H96O29	1267.6	1268.61
GrayanotoxinI	14.843	268091	C22H36O7	411.241	412.245
Carapanaubine	12.11	225616	C23H28N2O6	473.196	428.196
Fruticosonine	18.189	8599	C20H28N2O	311.214	312.221
11-Hydroxycanthin-6-one	9.397	20144	C14H8N2O2	235.05	236.057
Fraxetin	11.519	78429	C10H8O5	207.03	208.037
Archangelolide	23.683	5274	C29H40O10	547.254	548.261
Alamarine	13.42	41341	C19H18N2O4	337.118	338.125
Alangicine	18.986	89520	C28H36N2O5	525.259	480.26
Alangimarine	9.426	81575	C19H16N2O3	365.112	320.114
Ipecac(Emetamine)	14.858	12903	C29H36N2O4	521.267	476.266
Liriodenine	3.069	63837	C17H9NO3	274.051	275.058
Lycodine	17.655	3741	C16H22N2	241.172	242.178
beta-Obscurine	11.946	87235	C17H24N2O	317.187	272.188
Tecostanine	15.128	196655	C11H21NO	228.16	183.161
ZizyphineA	16.317	3684333	C33H49N5O6	670.382	611.367
ZizyphineF	16.046	401319	C32H47N5O6	656.364	597.35
Buchananine	1.126	34471	C12H15NO7	330.084	285.086
Santiaguine	14.146	6402	C38H48N4O2	651.392	592.379
Sciadopitysin	1.503	22117	C33H24O10	639.152	580.137
MorindaparvinA	8.295	44215	C15H8O4	311.055	252.041
SenampelineA	12.266	1013592	C25H31NO8	472.197	473.204
Codonocarpine	17.413	358788	C26H31N3O5	510.226	465.229
Robustine	2.749	126616	C12H9NO3	274.071	215.057
BuxamineE	23.385	30401	C26H44N2	383.344	384.351
Methabenzthiazuron	4.628	386102	C10H11N3OS	266.06	221.062
Hexazinone	21.802	44015	C12H20N4O2	311.171	252.157
Bensulfuron-methyl	1.403	260913	C16H18N4O7S	455.085	410.087
Nicosulfuron	1.311	61449	C15H18N6O6S	455.097	410.1
Fluperlapine	11.376	19288	C19H20FN3	368.178	309.164
SpinosynA	11.227	339416	C41H65NO10	730.458	731.458
Fluoromethane	11.875	84996	CH3F	93.0355	34.0217
SN-38	9.411	28226	C22H20N2O5	391.13	392.137
Proflavine	11.889	30344	C13H11N3	208.087	209.095
Nonactin	15.05	1785183	C40H64O12	795.455	736.441
Hoechst33342	18.509	583702	C27H28N6O	511.245	452.231
Methomyl	1.389	561596	C5H10N2O2S	161.04	162.045
Formylmethionyl-leucyl-phenylalaninemethylester	17.427	341019	C22H33N3O5S	510.226	451.213
Diphenylcarbazide	9.419	14446	C13H14N4O	241.111	242.118
3,5-Dinitrosalicylicacid	0.635	7443	C7H4N2O7	226.994	228.002
Oxolinicacid	2.927	47677	C13H11NO5	260.056	261.063
ICID1694	1.375	30021	C21H22N4O6S	503.126	458.128
GW1843	1.41	304361	C27H24N4O6	545.169	500.17
N-Acetyl-leu-leu-leu-leu-leu-tyr-amide	11.362	10476	C41H69N7O8	846.534	787.52
Nigericin	11.398	102076	C40H68O11	723.47	724.477
Pepsinostreptin	10.907	224869	C33H61N5O9	730.465	671.448
p-Aminobenzamidine	11.156	11905	C7H9N3	194.092	135.079
Succinylproline	11.697	387989	C9H13NO5	214.072	215.079
Candoxatrilat	14.502	363289	C20H33NO7	458.242	399.226
Etorphine	14.473	5317062	C25H33NO4	456.242	411.243
5-Hydroxyisourate	10.714	23687	C5H4N4O4	183.014	184.022
N-(3-oxo-octanoyl)-homoserinelactone	6.422	65383	C12H19NO4	240.125	241.131
AvermectinA1aaglycone	16.018	73460	C35H50O8	657.368	598.352
AvermectinA1a	11.54	944202	C49H74O14	885.499	886.506
5-O-β-D-Mycaminosyltylonolide	15.775	447529	C31H51NO10	656.365	597.351
Tigecycline	15.904	3048655	C29H39N5O8	644.297	585.282
2,6-Diamino-7-hydroxy-azelaicacid	6.124	38156	C9H18N2O5	233.116	234.123
AnsatrieninA	14.431	45206	C36H48N2O8	695.352	636.34
Thiotropocin	0.287	3826	C8H4O3S2	256.958	211.958
Saphenicacidmethylester	11.27	1111160	C16H14N2O3	341.113	282.099
MyxalamidS	15.413	305374	C25H41NO4	418.296	419.303
MycobactinS	11.604	309200	C44H69N5O10	886.518	827.504
5-Hydroxy-2-oxo-4-ureido-2,5-dihydro-1H-imidazole-5-carboxylate	8.97	22199	C5H6N4O5	247.032	202.033
(+)-2,7-Dideoxypancratistatin	3.133	152528	C14H15NO6	292.082	293.089
19-Hydroxy-8-O-methyltetrangulol	1.19	491917	C20H14O5	379.082	334.084
Aquayamycin	1.581	30738	C25H26O10	545.168	486.153
13-Deoxycarminomycin	1.574	260658	C26H29NO9	544.181	499.182
13-Dihydrocarminomycin	16.651	1496213	C26H29NO10	574.194	515.18
Coumeroicacid	14.452	306112	C17H14N2O7	357.072	358.079
2-Chloro-3-oxoadipate	27.566	9977	C6H7ClO5	192.99	193.997
Phenylacetylglycinedimethylamide	9.24	54838	C12H16N2O2	219.115	220.122
(S)-F-Willardiine	4.123	28151	C7H10FN3O4	278.079	219.066
1,3-Dipropyl-8-cyclopentylxanthine[DPCPX]	23.619	6215	C16H24N4O2	363.202	304.189
NS-102	2.948	130825	C12H11N3O4	260.069	261.076
5-Tetrazolyl-glycine	1.382	185108	C3H5N5O2	202.059	143.045
Bay-K-8644	12.038	1944051	C16H15F3N2O4	355.09	356.098
BisphenolAdimethacrylate	13.726	17177	C23H24O4	363.159	364.167
Ethylenethiourea	1.467	74581	C3H6N2S	161.039	102.026
Thiourea	1.581	7921	CH4N2S	135.024	76.0101
N-Nitrosodiethylamine	3.361	73980	C4H10N2O	147.078	102.079
Glyoxal	2.379	12068	C2H2O2	117.019	58.0056
5-Diazouracil	11.697	133508	C4H2N4O2	137.01	138.017
Y23684	1.603	75750	C18H13ClN2O2S	415.051	356.038
4,4-Difluoro-17beta-hydroxy-17alpha-methyl-androst-5-en-3-one	14.943	2585	C20H28F2O2	397.219	338.205
3beta-Fluoro-5beta-pregnan-20-one	15.783	898	C21H33FO	365.25	320.252
2,2-Dimethyl-3,4-bis(4-methoxyphenyl)-2H-1-benzopyran-7-olacetate	11.946	105500	C27H26O5	489.192	430.178
alpha-Ethyl-alpha,beta-diphenyl-2-pyridineethanol	14.146	5263	C21H21NO	348.16	303.162
Oplophorusluciferin	4.137	25047	C26H21N3O3	422.15	423.157
2,2,4-Trimethyl-3-(4-fluorophenyl)-2H-1-benzopyran-7-olacetate	12.423	38457	C20H19FO3	325.124	326.131
2,3-Diphenyl-3-(2-pyridinyl)acrylonitrile	11.163	34927	C20H14N2	281.107	282.115
4,4-Difluoro-17beta-hydroxyandrost-5-en-3-onepropionate	14.872	4628	C22H30F2O3	439.229	380.215
2-Amino-6-(benzylthio)purine	10.251	735028	C12H11N5S	316.085	257.071
2alpha,3alpha-(Difluoromethylene)-5alpha-androstan-17beta-olacetate	14.915	10932	C22H32F2O2	365.231	366.24
20,21,21-Trifluoro-3-methoxy-19-nor-17alpha-pregna-1,3,5(10),20-tetraen-17-ol	9.575	853803	C21H25F3O2	411.179	366.18
Fluorofelbamate	9.781	1447330	C11H13FN2O4	301.082	256.084
1-Phenyl-5-mercaptotetrazole	26.466	20450	C7H6N4S	223.03	178.032
4,4'-Diaminostilbene	10.928	19495	C14H14N2	255.113	210.115
6-(2-Amino-2-carboxyethyl)-7,8-dioxo-1,2,3,4,7,8-hexahydroquinoline-2,4-dicarboxylate	16.381	67413	C14H14N2O8	397.088	338.074
TMC126	16.018	595681	C28H38N2O8S	607.233	562.235
NostopeptolideA2	11.697	7576	C52H78N10O14	1125.58	1066.57
NostocyclopeptideA2	22.533	2652	C40H54N8O9	849.413	790.397
NostocyclopeptideA3	22.526	3891	C41H56N8O9	849.413	804.415
2-Amino-1-methyl-6-phenylimidazo[4,5-b]pyridine	9.952	60385	C13H12N4	269.105	224.107
5-(3-Methyltriazen-1-yl)imidazole-4-carboxamide	5.732	32253	C5H8N6O	167.069	168.076
R.g.-KetoIII	24.273	4865	C42H60O4	673.447	628.45
1,3-Butadiene	7.818	191046	C4H6	113.06	54.0464
Isoprene	7.818	200239	C5H8	113.06	68.0621
Fluoroureidopropionicacid	1.048	169639	C4H7FN2O3	195.042	150.044
AK-toxinI	12.266	1019089	C23H27NO6	472.197	413.183
Corynomycolicacid	22.54	795	C32H64O3	495.476	496.484
Dolastatin11	11.533	561694	C50H80N8O12	983.582	984.588
Azaspiracid	22.725	3064	C47H71NO12	900.511	841.5
de-Hypoxanthinefutalosine	1.375	91742	C14H16O7	341.089	296.091
NigakilactoneE	17.89	525513	C24H34O8	495.224	450.226
Uracil5-carbaldehyde	9.895	45439	C5H4N2O3	185.019	140.021
NocardicinD	1.546	34439	C23H23N3O9	544.159	485.144
NS-5	9.134	16790	C11H16N2O3S	255.082	256.089
Nupharamine	18.673	6259	C15H25NO2	250.18	251.188
Metoxadiazone	1.489	390827	C10H10N2O4	221.057	222.065
AkebosideSte	15.462	2293053	C47H76O16	941.513	896.514
CondurangoglycosideA	22.086	65250	C53H78O17	1031.52	986.525
MagnolosideC	2.692	11715	C41H56O25	993.307	948.309
Tenitramine	12.886	311750	C10H20N6O12	461.111	416.114
2-Oxo-4-phosphonobutanoate	14.915	135605	C4H7O6P	180.99	181.997
Formylphosphonate	27.566	34804	CH3O4P	168.99	109.976
2-Phosphinomethylmalate	8.764	3818	C5H9O7P	211	212.008
Deamino-α-keto-demethylphosphinothricin	26.367	2304	C4H7O5P	225.016	166.002
Colchicoside	16.082	2495603	C27H33NO11	592.205	547.206
FortimicinKL1	14.26	3066	C13H28N4O7	351.189	352.196
IstamycinAO	14.338	10127	C13H27N3O7	336.178	337.186
IstamycinAP	22.015	2972	C13H28N4O4	363.223	304.209
LividomycinB	15.519	3591698	C23H45N5O13	644.299	599.301
Phenanthrene-4,5-dicarboxylate	8.316	19488	C16H10O4	311.057	266.059
1-Pyrenylsulfate	8.472	63993	C16H10O4S	343.03	298.032
Iodosulfuron-methyl	27.581	6978	C14H14IN5O6S	505.964	506.969
Dinotefuran	11.59	28183	C7H14N4O3	201.101	202.108
Quinoxaline	7.939	151245	C8H6N2	175.052	130.054
Fluazinam	16.865	5796	C13H4Cl2F6N4O4	522.964	463.952
Pymetrozine	11.618	62930	C10H11N5O	216.089	217.098
Quinoxaline-2-carboxylicacid	1.482	36863	C9H6N2O2	233.056	174.042
Diphenadione	13.448	366671	C23H16O3	339.1	340.108
Naled	27.815	14786	C4H7Br2Cl2O4P	424.779	377.782
Ethalfluralin	1.19	323882	C13H14F3N3O4	332.088	333.091
Flupropanate	15.975	7021	C3H2F4O2	144.993	146
Furmecyclox	13.911	137884	C14H21NO3	250.144	251.152
Dinocton6	3.247	86002	C16H22N2O7	353.136	354.143
Mecarbinzid	9.454	209791	C13H16N4O3S	307.087	308.095
Athidathion	17.427	3765	C8H15N2O4PS3	374.99	329.991
Binapacryl	10.451	65690	C15H18N2O6	321.111	322.118
Dinex	12.045	89796	C12H14N2O5	311.089	266.091
Benzthiazuron	4.628	333766	C9H9N3OS	266.06	207.046
Profluralin	7.996	13675	C14H16F3N3O4	346.102	347.109
Pydanon	10.344	792507	C6H8N2O5	187.036	188.043
Vinylbromide	28.697	5869	C2H3Br	104.937	105.942
Tetrafluoroethylene	16.801	1971	C2F4	144.992	99.9937
Tetranitromethane	16.146	9723	CN4O8	254.987	195.973
N,N'-Diethylthiourea	7.846	36585	C5H12N2S	131.066	132.073
Dinitrosopentamethylenetetramine	1.724	437479	C5H10N6O2	245.101	186.087
Tris(1-aziridinyl)phosphineoxide	3.347	844591	C6H12N3OP	218.07	173.071
4-(Nitrosoamino)-1-(3-pyridinyl)-1-butanone	10.85	10046	C9H11N3O2	192.078	193.085
16-Oxo-palmitate	13.968	1035534	C16H30O3	329.233	270.219
omega-hydroxybehenic	23.492	14179	C22H44O3	355.32	356.327
AcromelicacidA	12.045	505216	C13H14N2O7	355.077	310.079
BrevetoxinB2	21.724	7882	C53H79NO17S	1032.5	1033.51
PumiliotoxinA	14.715	9702	C19H33NO2	366.265	307.25
Allopumiliotoxin267A	15.363	1100	C16H29NO2	312.219	267.221
Vinpocetine	13.313	119264	C22H26N2O2	409.214	350.2
Crotamiton	13.897	94286	C13H17NO	248.128	203.131
Proglumide	13.469	476088	C18H26N2O4	393.203	334.189
Flunixin	12.416	2550051	C14H11F3N2O2	355.092	296.079
Selamectin	16.558	165500	C43H63NO11	768.434	769.439
Catalposide	1.596	49870	C22H26O12	541.155	482.143
Tributylphosphate	22.356	146220	C12H27O4P	311.164	266.165
Pseudomonine	1.483	2974	C16H18N4O4	331.141	330.133
FoeniculosideIV	22.666	51985	C60H62O24	1167.37	1166.36
Isopropylcyclohexane	2.244	320074	C9H18	127.149	126.142
xi-p-Menth-3-ene	0.736	1941	C10H18	139.148	138.141
AssamsaponinJ	20.503	10342	C66H96O27	1343.6	1320.61
8-O-Methyloblongine	18.858	2851	C20H26NO3	329.199	328.192
LyciumosideIX	21.304	6982	C35H56O15	717.368	716.362
Maclurin3-C-(6''-p-hydroxybenzoyl-glucoside)	14.9	108109	C26H24O13	545.126	544.119
Spinacetin3-(2''-feruloylgentiobioside)	18.907	1703439	C39H42O21	864.249	846.22
1-O-beta-D-Glucopyranosyl-2,3-di-O-(8-hexadecenoyl)glycerol	15.783	13472	C41H74O10	727.532	726.526
HordatineBglucoside	14.296	122458	C35H50N8O10	743.37	742.364
AspergillomarasmineA	20.489	4394	C10H17N3O8	325.136	307.102
Imiquimod	27.823	2281	C14H16N4	263.125	240.137
Zoledronate	14.182	13448	C5H10N2O7P2	290.029	271.995
Anidulafungin	8.775	116675	C58H73N7O17	1140.51	1139.51
E-3179	2.35	210418	C22H21ClN6O	421.154	420.146
GangliosideGM3(d18:0/22:0)	13.323	16966	C63H118N2O21	1261.81	1238.83
ADP-ribose1″-2″cyclicphosphate	10.838	287424	C15H22N5O16P3	622.035	621.027
(±)-Octanoylcarnitine	15.235	2956	C15H30NO4	289.225	288.218
3-(Imidazol-4-yl)-2-oxopropylphosphate	8.697	26278	C6H9N2O5P	243.014	220.025
Lumichrome	16.444	19800	C12H10N4O2	243.089	242.08
Octylamine	9.301	122148	C8H19N	130.159	129.152
ecdysonepalmitate	19.227	5272	C43H74O7	725.527	702.543
Acetylenedicarboxylate	27.98	16449	C4H2O4	132.028	113.995
Deoxy-5-methylcytidylate	27.589	22755	C10H16N3O7P	322.079	321.072
3-(Phosphoacetylamido)-L-alanine	1.703	822684	C5H11N2O7P	243.037	242.03
Flavonol3-O-[alpha-L-rhamnosyl-(1->6)-beta-D-glucoside]	15.448	66478	C27H30O12	547.18	546.173
Coniine	7.615	11001	C8H17N	128.143	127.136
Lomefloxacin	4.549	1894	C17H19F2N3O3	352.147	351.14
Ranunculin	7.309	1606	C11H16O8	294.118	276.085
Sophoranone	3.289	416503	C30H36O4	461.272	460.264
Melamine	15.143	1467	C3H6N6	127.072	126.065
Monocrotaline	19.248	8521	C16H23NO6	326.16	325.153
Aspergillicacid	14.559	7276	C12H20N2O2	247.142	224.153
2-Oxopropyl-CoM	7.964	3060	C5H10O4S2	199.008	198.001
SB228357	21.921	6688	C22H17F4N3O2	432.131	431.126
Tegafur	2.841	12850	C8H9FN2O3	201.067	200.06
alpha-Methylstyrene	15.847	113016	C9H10	119.086	118.079
2-Nitrofuran	3.367	245113	C4H3NO3	114.019	113.012
N,N'-Diphenyl-p-phenylenediamine	27.93	1848	C18H16N2	261.14	260.132
Sch59884	16.11	48299	C41H49F2N8O9P	884.361	866.334
17-Methyl-3-(2,4-cyclopentadien-1-ylidene)-5alpha-androstane-17beta-ol	12.179	660288	C25H36O	370.31	352.276
2-Methacryloyloxyethylphenylphosphate	12.002	84671	C12H15O6P	287.069	286.061
ECO02301	10.846	6660	C70H108N2O20	1297.76	1296.75
4-Acetamido-2-amino-6-nitrotoluene	27.667	1617	C9H11N3O3	210.087	209.081
ScytophycinC	18.19	1195393	C45H75NO11	806.541	805.534
DeltorphinA	22.098	2724	C44H62N10O10S2	955.418	954.409
N-Desmethylzolmitriptan	7.238	353972	C15H19N3O2	291.181	273.148
Bromochloroacetonitrile	28.321	1454	C2HBrClN	155.903	152.898
